# Supplementary material for: Decoding Chemotherapy Resistance of Undifferentiated Pleomorphic Sarcoma at the Single Cell Resolution: A Case Report
Source: J Clin Med. 2024 Nov 26;13(23):7176. doi: 10.3390/jcm13237176 (PMC11642494; doi:10.3390/jcm13237176)
Supplement: Supplementary file 1 [file jcm-13-07176-s001.zip]

Archive with 5 entries (5 files):
- Supplementary Figures S1, S2 (track changes).pdf
- Supplementary Table S1 (track changes).pdf
- Supplementary Table S2 (track changes).pdf
- Supplementary Table S3 (track changes).pdf
- Supplementary Table S4.pdf
